# Supplementary material for: Low-Molecular-Weight Fucoidan as Complementary Therapy of Fluoropyrimidine-Based Chemotherapy in Colorectal Cancer
Source: Int J Mol Sci. 2021 Jul 27;22(15):8041. doi: 10.3390/ijms22158041 (PMC8347453; doi:10.3390/ijms22158041)
Supplement: Supplementary file 1 [file ijms-22-08041-s001.zip]

Archive with 1 entries (1 files):
- ijms-1282817-Supplementary.pdf
